# Supplementary material for: In or Out? New Insights on Exon Recognition through Splice-Site Interdependency
Source: Int J Mol Sci. 2020 Mar 26;21(7):2300. doi: 10.3390/ijms21072300 (PMC7177576; doi:10.3390/ijms21072300)
Supplement: Supplementary file 1 [file ijms-21-02300-s001.zip]

Archive with 11 entries (11 files):
- 03_Supplemental data/Supplementary Fig S1.pptx
- 03_Supplemental data/Supplementary Fig S2.pptx
- 03_Supplemental data/Supplementary Fig S3.pptx
- 03_Supplemental data/Supplementary Fig S4.pptx
- 03_Supplemental data/Supplementary Fig S5.pptx
- 03_Supplemental data/Supplementary Fig S6.pptx
- 03_Supplemental data/Supplementary figure legends_13-03-2020_FC.docx
- 03_Supplemental data/Supplementary Table S1_Densitometry analysis.xlsx
- 03_Supplemental data/Supplementary Table S2_Gateway tagged PCR primers.xlsx
- 03_Supplemental data/Supplementary Table S3_Oligonucleotides to introduce mutations.xlsx
- 03_Supplemental data/Thumbs.db
