# Supplementary material for: In or Out? New Insights on Exon Recognition through Splice-Site Interdependency
Source: Int J Mol Sci. 2020 Mar 26;21(7):2300. doi: 10.3390/ijms21072300 (PMC7177576; doi:10.3390/ijms21072300)
Supplement: Supplementary file 1 [file ijms-21-02300-s001.zip › 03_Supplemental data/Supplementary Table S1_Densitometry analysis.xlsx]

## Sheet: Supplementary Table S1
Supplementary_Table_S1. Densitometric analysis of splice defects due to selected variants. For each fragment, intensity measurement was performed in duplicate (Raw intensity 1 and 2) and corrected for fragment size (corrected intensity 1 and 2). Highlighted in red are the fragment sizes that were arbitrarily assessed in the absence of sequenced fragments of the same size.
DMD_WT and variants exon 15	Fragment	Raw intensity_1	Raw intensity_2	Fragment size (bp)	Correction factor	Corrected intensity_1	Corrected intensity_2	%_t1	%_t2	Average_%
DMD_WT	1	8895.66	8921.12	346	1	8895.66	8921.12	1	1	1
c.1705-5T>G	1	2162.91	3297.1	346	1	3101.69	3297.1	0.215748	0.205557	0.210653
	2	7755.45	8765.23	238	0.687861	11274.7	12742.7	0.784252	0.794443	0.789347
						14376.4	16039.8
c.1812+4T>A	1	11867.5	10957.2	346	1	11867.5	10957.2	1	1	1
c.1705-5T>G & c.1812+4T>A	1	10050.5	10031.5	346	1	10050.5	10031.5	0.728165	0.723375	0.72577
	2	2580.86	2638.74	238	0.687861	3752.01	3836.15	0.271835	0.276625	0.27423
						13802.5	13867.7
TMC1_WT and variants exon 8	Fragment	Raw intensity_1	Raw intensity_2	Fragment size (bp)	Correction factor	Corrected intensity_1	Corrected intensity_2	%_t1	%_t2	Average_%
TMC1_WT	1	13264.4	16359.9	459	1	13264.4	16359.9	1	1	1
c.237-6T>G		2058.79	2001.6	700	1.52505	1349.98	1312.48	0.0799384	0.0669863	0.0734623
	2	11272.5	13262.5	333	0.72549	15537.8	18280.7	0.920062	0.933014	0.926538
						16887.7	19593.2
c.362+4T>A	1	10600.3	11500.4	459	1	10600.3	11500.4	0.953537	0.969758	0.961647
		315.092	218.78	280	0.610022	516.526	358.643	0.0464634	0.0302421	0.0383527
						11116.8	11859.1
c.362+6G>T	1	9682.49	10080.8	459	1	9682.49	10080.8	0.94566	0.968436	0.957048
		339.406	200.43	280	0.610022	556.383	328.562	0.0543403	0.0315642	0.0429523
						10238.9	10409.3
c.237-6T>G & 326+4T>A	*	577.234	750.67	500	1.08932	529.901	689.115	0.0796864	0.100795	0.0902407
	1	3415.81	3698.31	459	1	3415.81	3698.31	0.513669	0.540941	0.527305
	#	412.82	313.54	400	0.87146	473.711	359.787	0.0712366	0.052625	0.0619308
	2	1618.13	1515.98	333	0.72549	2230.4	2089.59	0.335408	0.305639	0.320523
						6649.82	6836.81
c.237-6T>G & 326+6G>T	*	1067.77	908.56	500	1.08932	980.213	834.058	0.113945	0.0952616	0.104603
	1	2508.93	2607.88	459	1	2508.93	2607.88	0.29165	0.297858	0.294754
	#	932.477	1000.76	400	0.87146	1070.02	1148.37	0.124384	0.131161	0.127773
	2	2933.43	3021.77	333	0.72549	4043.37	4165.14	0.470021	0.47572	0.47287
						8602.53	8755.45
ABCA4_WT and variants exon 39	Fragment	Raw intensity_1	Raw intensity_2	Fragment size (bp)	Correction factor	Corrected intensity_1	Corrected intensity_2	%_t1	%_t2	Average_%
c.5461-10T	1	17157.6	16488.8	429	1	17157.6	16488.8	0.573739	0.571352	0.572546
	*	3081.35	3007.22	350	0.815851	3081.35	3007.22	0.103038	0.104203	0.103621
	2	360.749	370.456	305	0.710956	360.749	370.456	0.0120632	0.0128367	0.0124499
	3	9305.17	8992.76	175	0.407925	9305.17	8992.76	0.311159	0.311608	0.311383
						29904.9	28859.2
c.5461-10T & c.5584+4G>A	1	3483.79	3305.8	429	1	3483.79	3305.8	0.365912	0.39098	0.378446
	3	2462.67	2100.56	175	0.407925	6037.06	5149.37	0.634088	0.60902	0.621554
						9520.85	8455.17
c.5461-10T & c.5584+4G>C	1	198881	215632	429	1	198881	215632	0.810903	0.80845	0.809677
	*	14200	15400.4	350	0.815851	17405.2	18876.5	0.0709665	0.0707721	0.0708693
	2	583.719	654.4	305	0.710956	821.034	920.451	0.00334762	0.00345097	0.0033993
	3	11483.7	12765.5	175	0.407925	28151.5	31293.6	0.114783	0.117326	0.116055
						245259	266722
c.5461-10T & c.5584+G>T	1	4381.74	4732.12	429	1	4381.74	4732.12	0.346264	0.353055	0.34966
	2	619.527	715.56	305	0.710956	619.527	715.56	0.0489577	0.0533866	0.0511722
	3	7653.05	7955.68	175	0.407925	7653.05	7955.68	0.604778	0.593559	0.599168
						12654.3	13403.4
c.5461-10T>C	2	497.477	756.6	305	1	497.477	756.6	0.0285123	0.0421598	0.0353361
	3	16950.3	17189.4	175	0.57377	16950.3	17189.4	0.971488	0.95784	0.964664
						17447.8	17946
c.5461-10T>C & 5548+4G>A	1	18426.8	19465.7	429	1	18426.8	19465.7	0.965755	0.971767	0.968761
	2	653.406	565.54	305	0.710956	653.406	565.54	0.0342453	0.0282329	0.0312391
						19080.2	20031.2
c.5461-10T>C & 5548+4G>C	2	822.477	975.67	305	0.710956	1156.86	1372.34	0.0992743	0.105576	0.102425
	3	7462.42	8265.76	175	0.407925	10496.3	11626.3	0.900726	0.894424	0.897575
						11653.2	12998.6
c.5461-10T>C & 5548+4G>T	2	2062.35	2298.34	305	0.710956	2900.81	3232.75	0.115443	0.538069	0.326756
	3	9066.88	1132.12	175	0.407925	22226.8	2775.31	0.884557	0.461931	0.673244
						25127.6	6008.06
ABCA4_WT and variants exon 3	Fragment	Raw intensity_1	Raw intensity_2	Fragment size (bp)	Correction factor	Corrected intensity_1	Corrected intensity_2	%_t1	%_t2	Average_%
c.302+A	1	6282.33	6318.45	289	1	6282.33	6318.45	0.853977	0.843475	0.848726
	2	546.406	596.406	147	0.508651	1074.23	1172.53	0.146023	0.156525	0.151274
						7356.55	7490.97
c.302+4A>C	2	7560.74	7376.57	147	0.508651	14864.3	14502.2	1	1	1
c.302+4A>C & c.161-3A>C	1	12900.2	10654.8	289	1	12900.2	10654.8	0.911951	0.800577	0.856264
	2	1245.52	1350	147	0.508651	1245.52	2654.08	0.0880491	0.199423	0.143736
						14145.8	13308.8
ABCA4_WT and variants exon 47	Fragment	Raw intensity_1	Raw intensity_2	Fragment size (bp)	Correction factor	Corrected intensity_1	Corrected intensity_2	%_t1	%_t2	Average_%
c.6478A	1	13653.1	13586.7	378	1	13653.1	13586.7	1	1	1
c.6478A>G	1	10238.7	10161.1	378	1	10238.7	10161.1	0.667496	0.598778	0.633137
	2	5100.26	5133.5	285	0.753968	5100.26	6808.64	0.332504	0.401222	0.366863
						15339	16969.7
c.6387C>G	1	10080.4	9762.12	378	1	10080.4	9762.12	1	1	1
c.6478A>G & c.6387C>G	1	9524.78	9235.25	378	1	9524.78	9235.25	1	1	1
