# Supplementary material for: In or Out? New Insights on Exon Recognition through Splice-Site Interdependency
Source: Int J Mol Sci. 2020 Mar 26;21(7):2300. doi: 10.3390/ijms21072300 (PMC7177576; doi:10.3390/ijms21072300)
Supplement: Supplementary file 1 [file ijms-21-02300-s001.zip › 03_Supplemental data/Supplementary Table S2_Gateway tagged PCR primers.xlsx]

## Sheet: Supplementary Table S2 
Supplementary_Table_S2. Gateway-tagged primers to amplify genomic segments from bacterial artificial chromosome clone DNA
Wild-type fragment	Primer sequence with TAGS (5'-3')	Primer sequence without TAGS (5'-3')	Genomic position (hg 19)	cDNA position (hg 19)	Insert size (bp)
TMC1_(exon7-exon8)_forward	GGGGACAAGTTTGTACAAAAAAGCAGGCTTCcacctctttaacgttcctct	CACCTCTTTAACGTTCCTCT	75309009	65-450	7212
TMC1_(exon7-exon8)_reverse	GGGGACCACTTTGTACAAGAAAGCTGGGTGcgcgtccacattagcatcaa	GCGTCCACATTAGCATCAA	75316220	362+661
DMD_(exon14-exon16)_forward	GGGGACAAGTTTGTACAAAAAAGCAGGCTTCtccaaatggtaggcaattctc	TCCAAATGGTAGGCAATTCTC	32592413	1603-450	9417
DMD_(exon14- exon16 )_reverse	GGGGACCACTTTGTACAAGAAAGCTGGGTGtggaagtgtatgcctgtgc	TGGAAGTGTATGCCTGTGC	32582996	1992+823
