# Supplementary material for: In or Out? New Insights on Exon Recognition through Splice-Site Interdependency
Source: Int J Mol Sci. 2020 Mar 26;21(7):2300. doi: 10.3390/ijms21072300 (PMC7177576; doi:10.3390/ijms21072300)
Supplement: Supplementary file 1 [file ijms-21-02300-s001.zip › 03_Supplemental data/Supplementary Table S3_Oligonucleotides to introduce mutations.xlsx]

## Sheet: Supplementary Table S3
Supplementary_Table_S3. Oligonucleotides to introduce mutations in wild-type entry clones
Wild-type fragment	DNA variant_primer orientation	Mutagenesis Primer Sequence (5'-3')	Sanger validation primer sequence (5'-3')
TMC1	c.237-6T>G_forward	taactttattaaggtgtttcttttttacttgtaaagagaagaaaaagaaattgatgaagag	gctaaggaaactccagtttaagg
	c.237-6T>G_reverse	ctcttcatcaatttctttttcttctctttacaagtaaaaaagaaacaccttaataaagtta
TMC1	c.362+4T>A_forward	gatggagaagaaaattgaagttctcaagtaaggtgccactttttataa
	c.362+4T>A_reverse	ttataaaaagtggcaccttacttgagaacttcaattttcttctccatc
TMC1	c.362+6G>T_forward	gaagttctcaagtatgttgccactttttataagtag
	c.362+6G>T_reverse	ctacttataaaaagtggcaacatacttgagaacttc
DMD	c.1705-5T>G_forward	cactaaaaaggcactgccagacattaaagaattccaaggaataaataaaca	ccgtcgcttgtaactctcac
	c.1705-5T>G_reverse	tgtttatttattccttggaattctttaatgtctggcagtgcctttttagtg
DMD	c.1812+4T>A_forward	cattgaaagctagaaagtacttacggccagtttttgaaga
	c.1812+4T>A_reverse	gtcttcaaaaactggccgtaagtactttctagctttcaatg
ABCA4	c.5461-10T>C_forward	gcagcgtctgaaacagggaagtaggactgttgg	catagacatctgtcacagcctg
	c.5461-10T>C_reverse	ccaacagtcctacttccctgtttcagacgctgc
ABCA4	c.5584+4G>A_forward	ccggtttggtgagtggtagccgaggcc
	c.5584+4G>A_reverse	ggcctcggctaccactcaccaaaccgg
ABCA4	c.5584+4G>C_forward	ccggtttggtgcgtggtagccgaggcc
	c.5584+4G>C_reverse	ggcctcggctaccacgcaccaaaccgg
ABCA4	c.5584+4G>T_forward	ccggtttggtgtgtggtagccgaggcc
	c.5584+4G>T_reverse	ggcctcggctaccacacaccaaaccgg
ABCA4	c.5584+8G>A_forward	ccggtttggtgggtgatagccgaggcc
	c.5584+8G>A_reverse	ggcctcggctatcacccaccaaaccgg
ABCA4	c.5584+8G>C_forward	ccggtttggtgggtgctagccgaggcc
	c.5584+8G>C_reverse	ggcctcggctagcacccaccaaaccgg
ABCA4	c.5584+8G>T_forward	ccggtttggtgggtgttagccgaggcc
	c.5584+8G>T_reverse	ggcctcggctaacacccaccaaaccgg
